# Supplementary material for: Absent words and the (dis)similarity analysis of DNA sequences: an experimental study
Source: BMC Res Notes. 2016 Mar 22;9:186. doi: 10.1186/s13104-016-1972-z (PMC4804535; doi:10.1186/s13104-016-1972-z)
Supplement: Supplementary file 4 — 10.1186/s13104-016-1972-z A Spread-sheet showing scores. In this file (observations.xlsx), for the sake of ease in our analysis, we have computed two scores based on the expected relationships. In all cases, whether the relation exists or not has been checked through visual inspection. [file 13104_2016_1972_MOESM4_ESM.xlsx]

## Sheet: Sheet1
					REL	1	2	3	4	5	6
SL No	Gene Type	Diff Metric	Diff Set	Tree Type	Gr-Hu	Gr-Hu-Ch	Gt-Bv	Rat-Mouse	Gallus	Oppossum	Lemur	Total Score (with REL1 -REL 6)	Total Score with weight on REL 1 - 6 and Gr-Human
18	WithRC	LWI	RAW	NJ	1	1	1	1	1	1	1	6	4.74
22	WithRC	JD	INT	NJ	0	1	1	1	1	1	1	6	3.99
4	NoRC	LWI	RAW	NJ	1	1	1	1	0	0	0	3	3.75
16	WithRC	LWI	SDIFF	NJ	0	1	1	1	1	1	0	5	3.66
7	NoRC	JD	INT	UPGMA	1	1	1	0	1	1	0	4	3.41
20	WithRC	LWI	INT	NJ	0	1	1	1	0	0	1	4	3.33
1	NoRC	LWI	SDIFF	UPGMA	1	1	1	0	0	1	0	3	3.08
3	NoRC	LWI	RAW	UPGMA	1	1	1	0	0	0	1	3	3.08
5	NoRC	LWI	INT	UPGMA	1	1	1	0	0	0	1	3	3.08
8	NoRC	JD	INT	NJ	1	1	1	0	0	0	1	3	3.08
21	WithRC	JD	INT	UPGMA	1	1	1	0	0	1	0	3	3.08
29	NoRC	TVD		UPGMA	1	1	1	0	1	0	0	3	3.08
15	WithRC	LWI	SDIFF	UPGMA	1	1	1	0	0	0	0	2	2.75
17	WithRC	LWI	RAW	UPGMA	1	1	1	0	0	0	0	2	2.75
19	WithRC	LWI	INT	UPGMA	0	1	1	0	1	1	0	4	2.66
29	WithRC	TVD		UPGMA	0	1	1	0	1	1	0	4	2.66
9	NoRC	GCC	SDIFF	UPGMA	1	1	0	0	1	0	1	3	2.41
24	WithRC	GCC	SDIFF	NJ	1	1	0	0	1	0	1	3	2.41
2	NoRC	LWI	SDIFF	NJ	0	1	1	0	0	0	1	3	2.33
6	NoRC	LWI	INT	NJ	0	1	1	0	0	0	1	3	2.33
25	WithRC	GCC	RAW	UPGMA	1	1	0	0	1	0	0	2	2.08
26	WithRC	GCC	RAW	NJ	1	1	0	0	0	0	1	2	2.08
10	NoRC	GCC	SDIFF	NJ	1	1	0	0	0	0	0	1	1.75
23	WithRC	GCC	SDIFF	UPGMA	0	1	0	0	1	0	1	3	1.66
12	NoRC	GCC	RAW	NJ	1	0	0	0	0	1	1	2	1.41
29	NoRC	TVD		NJ	0	1	0	0	0	0	1	2	1.33
29	WithRC	TVD		NJ	0	1	0	0	0	1	0	2	1.33
11	NoRC	GCC	RAW	UPGMA	1	0	0	0	1	0	0	1	1.08
27	WithRC	GCC	INT	UPGMA	0	0	0	0	0	1	1	2	0.66
13	NoRC	GCC	INT	UPGMA	0	0	0	0	0	1	0	1	0.33
14	NoRC	GCC	INT	NJ	0	0	0	0	0	0	1	1	0.33
28	WithRC	GCC	INT	NJ	0	0	0	0	0	0	0	0	0
NOTE:	We have computed two scores for the sake of ease in our analysis. Total Score (with REL 1 - REL 6) simply adds 1 when a particular relation is captured. On the other hand Total Score with Weight gives specific weight on the expected relations. For REL 1 through REL 3, the weight for each is assumed to be 1, whereas, REL 3 hrough REL 6 a weight of 0.33 each has been assumed. Additionally, here we …
